# Supplementary material for: Global terrestrial Human Footprint maps for 1993 and 2009
Source: Sci Data. 2016 Aug 23;3:160067. doi: 10.1038/sdata.2016.67 (PMC5127486; doi:10.1038/sdata.2016.67)
Supplement: Supplementary file 2 [file sdata201667-isa1.zip]

Archive with 3 entries (3 files):
- i_Investigation.txt
- s_study_Venter.txt
- a_assay_Venter.txt
