# Supplementary material for: Global terrestrial Human Footprint maps for 1993 and 2009
Source: Sci Data. 2016 Aug 23;3:160067. doi: 10.1038/sdata.2016.67 (PMC5127486; doi:10.1038/sdata.2016.67)
Supplement: Supplementary file 2 [file sdata201667-isa1.zip › i_Investigation.txt]

# Investigation File generated for Scientific Data with Investigation File Authoring Tool version 0.1.0 on 18/07/2016 - This metadata file is CC0
ONTOLOGY SOURCE REFERENCE
Term Source Name	IAO	UO	ERO	ENVO	OBI
Term Source File	http://data.bioontology.org/ontologies/IAO	http://data.bioontology.org/ontologies/UO	http://data.bioontology.org/ontologies/ERO	http://data.bioontology.org/ontologies/ENVO	http://data.bioontology.org/ontologies/OBI
Term Source Version	2015-02-23	unknown	2013-08-02	releases/2014-09-16	2014-08-18
Term Source Description	Information Artifact Ontology	Units of Measurement Ontology	Eagle-I Research Resource Ontology	Environment Ontology	Ontology for Biomedical Investigations
INVESTIGATION
Investigation Identifier
Investigation Title
Investigation Description
Investigation Submission Date
Investigation Public Release Date
INVESTIGATION PUBLICATIONS
Investigation PubMed ID
Investigation Publication DOI
Investigation Publication Author List
Investigation Publication Title
Investigation Publication Status
Investigation Publication Status Term Accession Number
Investigation Publication Status Term Source REF
INVESTIGATION CONTACTS
Investigation Person Last Name
Investigation Person Mid Initials
Investigation Person First Name
Investigation Person Address
Investigation Person Phone
Investigation Person Fax
Investigation Person Email
Investigation Person Affiliation
Investigation Person Roles
Investigation Person Roles Term Accession Number
Investigation Person Roles Term Source REF
STUDY
Study Identifier	10.1038/sdata.2016.67
Study Title	Global terrestrial Human Footprint maps for 1993 and 2009
Study Submission Date	11/03/2016
Study Public Release Date	23/08/2016
Study Description	http://www.nature.com/articles/sdata201667#abstract
Study File Name	s_study_Venter.txt
Comment[Subject Keywords]	//;//
Comment[Manuscript Licence]	CC BY-4.0
Comment[Experimental Metadata Licence]	CC0
Comment[Supplementary Information File Name]	Supplementary Appendix 1	
Comment[Supplementary Information File Type]	pdf	x-zip-compressed
Comment[Supplementary Information File URL]	http://www.nature.com/articles/sdata201667#supplementary-information	http://www.nature.com/articles/sdata201667#supplementary-information
Comment[Data Repository]	Dryad Digital Repository
Comment[Data Record Accession]	doi:10.5061/dryad.052q5
Comment[Data Record URI]	http://dx.doi.org/10.5061/dryad.052q5
STUDY DESIGN DESCRIPTORS
Study Design Type	data integration objective
Study Design Type Term Accession Number	ERO:0100092
Study Design Type Term Source REF	ERO
STUDY PUBLICATIONS
Study PubMed ID	""
Study Publication DOI	doi:10.1038/ncomms12558
Study Publication Author List	""
Study Publication Title	""
Study Publication Status	published
Study Publication Status Term Accession Number	
Study Publication Status Term Source REF	
STUDY FACTORS
Study Factor Name
Study Factor Type
Study Factor Type Term Accession Number
Study Factor Type Term Source REF
STUDY ASSAYS
Study Assay Measurement Type	anthropogenic environmental process
Study Assay Measurement Type Term Accession Number	ENVO:02500027
Study Assay Measurement Type Term Source REF	ENVO
Study Assay Technology Type	digital curation
Study Assay Technology Type Term Accession Number	OBI:0302914
Study Assay Technology Type Term Source REF	OBI
Study Assay Technology Platform	""
Study Assay File Name	a_assay_Venter.txt
STUDY PROTOCOLS
Study Protocol Name	Overview of methods for mapping the Human Footprint	Built environments	Population density	Night-time lights	Crop and pasture lands	Roads and railways	Navigable waterways
Study Protocol Type	study design	data transformation	data transformation	data transformation	data transformation	data transformation	data transformation
Study Protocol Type Term Accession Number	OBI:0500000	OBI:0200000	OBI:0200000	OBI:0200000	OBI:0200000	OBI:0200000	OBI:0200000
Study Protocol Type Term Source REF	OBI	ERO	ERO	ERO	OBI	OBI	OBI
Study Protocol Description							
Study Protocol URI	""	""	""	""	""	""	""
Study Protocol Version							
Study Protocol Parameters Name	nominal resolution; equatorial resolution; temporal range	""	""	""	""	""	""
Study Protocol Parameters Name Term Accession Number	""	""	""	""	""	""	""
Study Protocol Parameters Name Term Source REF	""	""	""	""	""	""	""
Study Protocol Components Name	""	""	""	""	""	""	""
Study Protocol Components Type	""	""	""	""	""	""	""
Study Protocol Components Type Term Accession Number	""	""	""	""	""	""	""
Study Protocol Components Type Term Source REF	""	""	""	""	""	""	""
STUDY CONTACTS
Study Person Last Name	Venter	Sanderson	Magrach	Allan	Beher	Jones	Possingham	Laurance	Wood	Fekete	Levy	Watson
Study Person First Name	Oscar	Eric W.	Ainhoa	James R.	Jutta	Kendall R.	Hugh P.	William F.	Peter	Balázs M.	Marc A.	James E.M.
Study Person Mid Initials												
Study Person Email	oscar.venter@unbc.ca	""	""	""	""	""	""	""	""	""	""	""
Study Person Phone												
Study Person Fax												
Study Person Address												
Study Person Affiliation	Ecosystem Science and Management, University of Northern British Columbia, Prince George, British Columbia, Canada V2N 4Z9	Wildlife Conservation Society, Global Conservation Program, Bronx, New York 10460, USA	Ecosystem Management, ETH Zurich, Zuerich 8092, Switzerland	Centre of Excellence for Environmental Decisions and the School of Biological Sciences, The University of Queensland, St Lucia, Queensland 4072, Australia	Centre of Excellence for Environmental Decisions and the School of Biological Sciences, The University of Queensland, St Lucia, Queensland 4072, Australia	Centre of Excellence for Environmental Decisions and the School of Biological Sciences, The University of Queensland, St Lucia, Queensland 4072, Australia	Centre of Excellence for Environmental Decisions and the School of Biological Sciences, The University of Queensland, St Lucia, Queensland 4072, Australia	Centre for Tropical Environmental and Sustainability Science, and College of Science and Engineering, James Cook University, Cairns, Queensland 4878, Australia	Centre for Tropical Environmental and Sustainability Science, and College of Science and Engineering, James Cook University, Cairns, Queensland 4878, Australia	Department of Civil Engineering, The City College of New York, New York 10007, USA	Center for International Earth Science Information Network, Columbia University, Palisades, New York 10964, USA	Wildlife Conservation Society, Global Conservation Program, Bronx, New York 10460, USA
Study Person Roles												
Study Person Roles Term Accession Number												
Study Person Roles Term Source REF												
Comment[Study Person ORCID]												
Comment[Funder]												
Comment[FundRef ID]												
Comment[Funder Term Source REF]												
Comment[Grant Identifier]												
