# Supplementary material for: Global terrestrial Human Footprint maps for 1993 and 2009
Source: Sci Data. 2016 Aug 23;3:160067. doi: 10.1038/sdata.2016.67 (PMC5127486; doi:10.1038/sdata.2016.67)
Supplement: Supplementary file 2 [file sdata201667-isa1.zip › s_study_Venter.txt]

Source Name	Material Type	Term Source REF	Term Accession Number	Comment[Source DOI]	Characteristics[geographical location]	Term Source REF	Term Accession Number	Characteristics[environment type]	Term Source REF	Term Accession Number	Protocol REF	Parameter Value[nominal resolution]	Unit	Term Source REF	Term Accession Number	Parameter Value[equatorial resolution]	Unit	Term Source REF	Term Accession Number	Parameter Value[temporal range]	Sample Name
Elvidge et al	journal article	IAO	IAO:0000013	http://dx.doi.org/10.1016/S0924-2716(01)00040-5	Earth			anthropogenic terrestrial biome	ENVO	ENVO:01000219	Overview of methods for mapping the Human Footprint	30	arc second			1000	meter	UO	UO:0000008	1994	lights_1994
Elvidge et al	journal article	IAO	IAO:0000013	http://dx.doi.org/10.1016/S0924-2716(01)00040-5	Earth			anthropogenic terrestrial biome	ENVO	ENVO:01000219	Overview of methods for mapping the Human Footprint	30	arc second			1000	meter	UO	UO:0000008	2009	lights_2009
Center for International Earth Science Information Network CIESIN	data	ERO	ERO:0001554	http://dx.doi.org/10.7927/H4XK8CG2	Earth			anthropogenic terrestrial biome	ENVO	ENVO:01000219	Overview of methods for mapping the Human Footprint	2.5	arc minute			5000	meter	UO	UO:0000008	1990	GPWv3_1990
Center for International Earth Science Information Network CIESIN	data	ERO	ERO:0001554	http://dx.doi.org/10.7927/H4XK8CG2	Earth			anthropogenic terrestrial biome	ENVO	ENVO:01000219	Overview of methods for mapping the Human Footprint	3.5	arc minute			5000	meter	UO	UO:0000008	2010	GPWv3_2010
Center for International Earth Science Information Network CIESIN	data	ERO	ERO:0001554	http://dx.doi.org/10.7927/H4XK8CG2	Earth			anthropogenic terrestrial biome	ENVO	ENVO:01000219	Overview of methods for mapping the Human Footprint	4.5	arc minute			5000	meter	UO	UO:0000008	1990	density grid_1990
Center for International Earth Science Information Network CIESIN	data	ERO	ERO:0001554	http://dx.doi.org/10.7927/H4XK8CG2	Earth			anthropogenic terrestrial biome	ENVO	ENVO:01000219	Overview of methods for mapping the Human Footprint	5.5	arc minute			5000	meter	UO	UO:0000008	2010	density grid_2010
Elvidge et al	journal article	IAO	IAO:0000013	http://dx.doi.org/10.1016/S0924-2716(01)00040-5	Earth			anthropogenic terrestrial biome	ENVO	ENVO:01000219	Overview of methods for mapping the Human Footprint	30	arc second			1000	meter	UO	UO:0000008	1994	cloud free coverage_1994
Elvidge et al	journal article	IAO	IAO:0000013	http://dx.doi.org/10.1016/S0924-2716(01)00040-5	Earth			anthropogenic terrestrial biome	ENVO	ENVO:01000219	Overview of methods for mapping the Human Footprint	30	arc second			1000	meter	UO	UO:0000008	2009	cloud free coverage_2009
DeFries and Hansen	data	ERO	ERO:0001554	http://dx.doi.org/10.3334/ORNLDAAC/969	Earth			agricultural feature	ENVO	ENVO:00000077	Overview of methods for mapping the Human Footprint	1000	meter	UO	UO:0000008					1992-1993	Global Land Cover Classifications 1992-1993
ESA GlobCover Land Cover V2.3	data	ERO	ERO:0001554		Earth			agricultural feature	ENVO	ENVO:00000077	Overview of methods for mapping the Human Footprint	300	meter	UO	UO:0000008					2005-2006	GlobCover Version 2.3 2009
Ramankutty et al	journal article	IAO	IAO:0000013	http://dx.doi.org/10.1029/2007GB002952	Earth			agricultural feature	ENVO	ENVO:00000077	Overview of methods for mapping the Human Footprint	5	minute	UO	UO:0000031	10000	meter	UO	UO:0000008	2000	M3-Pasture data
Center for International Earth Science Information Network CIESIN	data	ERO	ERO:0001554	http://dx.doi.org/10.7927/H4VD6WCT	Earth			road	ENVO	ENVO:00000064	Overview of methods for mapping the Human Footprint	500	meter	UO	UO:0000008					1980-2010	Global Roads Open Access Data Set
NIMA 1997 Vector Map Level 0	data	ERO	ERO:0001554		Earth			railway	ENVO	ENVO:00000065	Overview of methods for mapping the Human Footprint	1000	meter	UO	UO:0000008					1990	railways
Lehner et al	journal article	IAO	IAO:0000013	http://dx.doi.org/10.1029/2008EO100001	Earth			transport feature	ENVO	ENVO:00000010	Overview of methods for mapping the Human Footprint	3	arc second			100	meter	UO	UO:0000008	1994	HydroSHEDS_1994
Lehner et al	journal article	IAO	IAO:0000013	http://dx.doi.org/10.1029/2008EO100001	Earth			transport feature	ENVO	ENVO:00000010	Overview of methods for mapping the Human Footprint	3	arc second			100	meter	UO	UO:0000008	2009	HydroSHEDS_2009
