# Supplementary material for: Global terrestrial Human Footprint maps for 1993 and 2009
Source: Sci Data. 2016 Aug 23;3:160067. doi: 10.1038/sdata.2016.67 (PMC5127486; doi:10.1038/sdata.2016.67)
Supplement: Supplementary file 2 [file sdata201667-isa1.zip › a_assay_Venter.txt]

Sample Name	Protocol REF	Assay Name	Raw Data File	Comment[Data Repository]	Comment[Data Record Accession]	Comment[Data Record URI]
lights_1994	Built environments	Built1994.tif	HumanFootprint.7z	Dryad Digital Repository	doi:10.5061/dryad.052q5	http://dx.doi.org/10.5061/dryad.052q5
lights_2009	Built environments	Built2009.tif	HumanFootprint.7z	Dryad Digital Repository	doi:10.5061/dryad.052q5	http://dx.doi.org/10.5061/dryad.052q5
cloud free coverage_1994	Built environments	Built1994.tif	HumanFootprint.7z	Dryad Digital Repository	doi:10.5061/dryad.052q5	http://dx.doi.org/10.5061/dryad.052q5
cloud free coverage_2009	Built environments	Built2009.tif	HumanFootprint.7z	Dryad Digital Repository	doi:10.5061/dryad.052q5	http://dx.doi.org/10.5061/dryad.052q5
GPWv3_1990	Population density	Popdensity1190.tif	HumanFootprint.7z	Dryad Digital Repository	doi:10.5061/dryad.052q5	http://dx.doi.org/10.5061/dryad.052q5
GPWv3_2010	Population density	Popdensity2010.tif	HumanFootprint.7z	Dryad Digital Repository	doi:10.5061/dryad.052q5	http://dx.doi.org/10.5061/dryad.052q5
density grid_1990	Population density	Popdensity1190.tif	HumanFootprint.7z	Dryad Digital Repository	doi:10.5061/dryad.052q5	http://dx.doi.org/10.5061/dryad.052q5
density grid_2010	Population density	Popdensity2010.tif	HumanFootprint.7z	Dryad Digital Repository	doi:10.5061/dryad.052q5	http://dx.doi.org/10.5061/dryad.052q5
lights_1994	Night-time lights	Lights1994.tif	HumanFootprint.7z	Dryad Digital Repository	doi:10.5061/dryad.052q5	http://dx.doi.org/10.5061/dryad.052q5
lights_2009	Night-time lights	Lights2009.tiff	HumanFootprint.7z	Dryad Digital Repository	doi:10.5061/dryad.052q5	http://dx.doi.org/10.5061/dryad.052q5
cloud free coverage_1994	Night-time lights	Lights1994.tif	HumanFootprint.7z	Dryad Digital Repository	doi:10.5061/dryad.052q5	http://dx.doi.org/10.5061/dryad.052q5
cloud free coverage_2009	Night-time lights	Lights2009.tiff	HumanFootprint.7z	Dryad Digital Repository	doi:10.5061/dryad.052q5	http://dx.doi.org/10.5061/dryad.052q5
Global Land Cover Classifications 1992-1993	Crop and pasture lands	Croplands1993.tif	HumanFootprint.7z	Dryad Digital Repository	doi:10.5061/dryad.052q5	http://dx.doi.org/10.5061/dryad.052q5
GlobCover Version 2.3 2009	Crop and pasture lands	Croplands2005.tif	HumanFootprint.7z	Dryad Digital Repository	doi:10.5061/dryad.052q5	http://dx.doi.org/10.5061/dryad.052q5
M3-Pasture data	Crop and pasture lands	Pasturelands.tif	HumanFootprint.7z	Dryad Digital Repository	doi:10.5061/dryad.052q5	http://dx.doi.org/10.5061/dryad.052q5
Global Roads Open Access Data Set	Roads and railways	Roadways.tif	HumanFootprint.7z	Dryad Digital Repository	doi:10.5061/dryad.052q5	http://dx.doi.org/10.5061/dryad.052q5
railways	Roads and railways	Railways.tif	HumanFootprint.7z	Dryad Digital Repository	doi:10.5061/dryad.052q5	http://dx.doi.org/10.5061/dryad.052q5
HydroSHEDS_1994	Navigable waterways	Navwater1994.tif	HumanFootprint.7z	Dryad Digital Repository	doi:10.5061/dryad.052q5	http://dx.doi.org/10.5061/dryad.052q5
HydroSHEDS_2009	Navigable waterways	Navwater2009.tif	HumanFootprint.7z	Dryad Digital Repository	doi:10.5061/dryad.052q5	http://dx.doi.org/10.5061/dryad.052q5
